# Supplementary material for: Generating Findings for Jaw Cysts in Dental Panoramic Radiographs Using a GPT-Based VLM: A Preliminary Study on Building a Two-Stage Self-Correction Loop with a Structured Output (SLSO) Framework
Source: Diagnostics (Basel). 2026 Apr 5;16(7):1096. doi: 10.3390/diagnostics16071096 (PMC13073833; doi:10.3390/diagnostics16071096)
Supplement: Supplementary file 1 [file diagnostics-16-01096-s001.zip]

Archive with 1 entries (1 files):
- Supplementary Information_v4.pdf
